# Supplementary material for: Long-term hepatitis B virus infection of rhesus macaques requires suppression of host immunity
Source: Nat Commun. 2022 May 30;13:2995. doi: 10.1038/s41467-022-30593-0 (PMC9151762; doi:10.1038/s41467-022-30593-0)
Supplement: Supplementary file 4 — Source Data [file 41467_2022_30593_MOESM4_ESM.xlsx]

## Sheet: Fig 1B
		Animal
	week post-HBV infection	36651	36652	36970	36971	36461	36314	36315	36355
	0	100	100	100	100	100	100	100	100
	1	35228.1	5219.99	18348.8	250	5348.43	267	326	250
	2	98681.5	4035.45	13810.3	328.867	2756.34	3221	19178	70339
	3	639044	2716.42	10275.9	968.832	4309.52	3866	18995	100
	4	2649687	2792.83	4104.11	3845.45	15678.9	100	900	100
	5	58786.3	100	100	463.368	1343.62		100
	6	3084.21	100	100	987.895	164.7
	7	5677.51	100	100	190.1	100
	8	100	100	100	100	100
	9	100	100	100	100	100
	10	100	100	100	100	100
	15	100
	16		100

## Sheet: Fig 1C
		Animal
		36651	36652	37023	36970	36971	36461
	Wk6	33040723968	22378.4			182830	399354
	TOD	11197.6	51.1147		602.485	7213.48	203190

## Sheet: Fig 1D
		Animal
		36651	36652	37023	36970	36971	36461
	Wk6	24219.7	5	226.296	5	5	26.5
	TOD	5	5	5	5	5	5

## Sheet: Fig 1E
		Animal
	week post-HBV infection	36651		36652		36461		36970		36971
	0	5	5	5	5	7.84145	10.1853	9.54761	10.4265	30.0215	7.23826
	1	5.66052	9.398	10.9784	12.0345			11.5984	27.1952	8.30676	14.8557
	2	5	5	5	5	12.5118	15.614	12.7187	15.0625	13.0978	15.5623
	3	5	5	32.5269	38.3241	3.63636	13.0633	100.474	89.8923	20.1982	16.131
	4	5	5	11.8847	11.1207	10.1163	12.4084	71.5726	75.6398	22.5937	17.2512
	5	15.8319	21.0149	6.58927	5.69797	30.7798	35.0022	40.4136	40.6894	36.2602	33.6579
	6	26.4825	29.9279	7.00871	8.53665	23.9035	30.6247	20.629	16.7514	17.3891	14.4248
	6.4
	7	59.9251	67.46	7.0911	13.1579	40.6894	40.517	31.3313	27.1952	20.8358	19.4054
	8			12.5962	13.5474	67.1607	41.4821	20.6807	19.0435
	9	24.3179	26.6248	11.5776	13.7422	50.3921	53.0116	25.6958	24.7997	35.4675	29.6941
	10	16.6782	19.6892	9.50286	8.69394	28.3843	30.4524	16.355	15.4761	30.8488	36.1396
	15	5	5
	16			6.25222	6.53684

## Sheet: Fig 2A
		Animal
	week post-HBV infection	36461			36651			36652			36970			36971
	-2				68.5257	63.3263	66.2384	1	1	1
	0				102.924	87.7613	100.637	1	1.24013	1
	1				51.8863	46.277	56.3529
	2				67.425	63.3759	65.1957
	3				65.1785	55.1144	59.3654	1	1.5114	1
	4				31.1224	28.0093	30.7204	1.80358	2.42831	2.08648
	5				53.3634	42.1261	50.325	3.21807	2.95874	2.68764
	6				41.5651	40.0039	39.8076
	6							2.46368	2.54619	2.15721
	7				34.9461	31.5805	32.0667	5.6109	4.27893	5.02153
	8				30.0472	34.688	33.8379
	9				43.0142	34.2824	36.7037	5.43409	4.42037	4.77399
	10				34.2699	34.7856	34.0888
	-2	1.44107	1.88315	2.43575							2.39295	1.55605	0.730937	1	1	1
	0	1	1	1							1	1.00205	1.11992	1	1	1
	1	1.22003	0.968851	2.30514							1	1	1	1	1	1
	15				23.7284	21.1185	21.3142	10.5419	9.21059	8.70765
	2
	3	1	1	1							1.49711	1.49711	1.09634	1.48533	1.16707	1.59141
	4
	5	1.24013	0.868379	1.30041							2.39295	1.90967	1.85073	1.57963	1.09634	1.43818
	6	1	1	1							9.33264	9.63243	8.36158
	7	4.01318	3.81223	3.551							15.3112	14.2115	13.1354		1	1
	8										13.5753	12.6173	10.4406
	9	4.16389	2.9984	3.28977							14.9223	12.6621	12.3564	1.6975	1.98039	2.87623
	10	2.07405	1.71235	1.64202							16.8133	16.1159	16.411	1.90967	2.54619	1.86252

## Sheet: Fig 2B
PBMC							Spleen
		Core	Surface	Pol-N	Pol-C				Core	Surface	Pol-N	Pol-C
	36314	0.01	0	0.02	0.01			36314	ND	ND	ND	ND
	36315	0	0.02	0.01	0			36315	0.35	0.24	0.19	0
	36461	0	0.01	0.07	0.03			36461	0.35	0.16	0.17	0.03
	36970	0	0	0.03	0			36970	0	0	0.19	0.2
	36971	0	0	0.04	0.08			36971	0.28	0.11	0.09	0.05

## Sheet: Fig 2C
PBMC							Spleen
		Core	Surface	Pol-N	Pol-C				Core	Surface	Pol-N	Pol-C
	36314	0.13	0.11	0	0.02			36314	ND	ND	ND	ND
	36315	0.14	0	0.01	0			36315	0.1	0.05	0.03	0.03
	36461	0.04	0	0.03	0.22			36461	0	0	0.03	0
	36970	0.25	0.07	0.05	0.07			36970	0.01	0.02	0.06	0.02
	36971	0	0	0	0			36971	0.01	0	0.06	0.03

## Sheet: Fig 3B
		Animal
	week post-HBV infection	36901		37534		37014
	0	250	250	250	250	250	250
	1	250	250	8688.05	9019.4	1882.85	1890.58
	2	854.575	884.146	52160.6	50509.9	6702.01	6072.17
	3	20375.7	19153.1	111706	113263	75970.7	75878.1
	4	51735.1	52146.5
	5	346583	355190	1.06622e+07	10505684	2417289	2265344
	6	2000000	4742806	352567825	342697750	8.29426e+07	74091300
	7	1667153	1691476	1.80007e+07	2.03262e+07	9575207	9612731
	8	1904359	1880805	2.83852e+07	2.89466e+07	18172349	1.71618e+07
	9	545052	537158	20837031	21134914	14377468	14146797
	10	2157268	2190764	53667606	53179406	32618659	31271028
	11	1317683	1314262	30328938	31162035	58259512	61632715
	12			2.60442e+07	2.45046e+07	1.68222e+07	2.4598e+07
	13	529512	511669	6.28715e+07	6.14978e+07	2.01958e+07	1.72001e+07
	14	927302	845406
	15	170284	173887	33078996	30623490	49035633	48111563
	16	116221	116252	8.90504e+07	7.8398e+07	113753820	1.18006e+08
	16.5	282670	280187
	17	86682.6	92068	46169082	43743086	40095809	39939082
	18	462500	390124	26760471	26965578	23660525	22440291
	19	571142	576952	22235996	18834654	19360100	37821797
	20	309267	489607	175139734	153367531	138336219	184181297
	21	2071995	2.18444e+06	253214094	228710719	224757859	222091375
	22	131383	128711	1.26879e+08	119074820	8.24637e+07	8.79601e+07
	23	3416422	3493877	9.67934e+07	100934523	71367625	6.71408e+07
	24	5416127	5.83917e+06	163531	134035	7.28337e+07	6.54898e+07
	24.5			183000000	176000000	10	29507273
	25	2318676	2420487	152000000	120000000	52083262	51749789
	25.5	300899	313507	2.21259e+07	2.22411e+07	1.99091e+07	1.74946e+07
	26	953323	1064652	3.0536e+06	3.00739e+06	4.07879e+06	4.16056e+06
	26.5			299718	291960	2957117	2878274
	27	328379	341163	86783.8	70703.2	1725819	1605203
	27.5			21027.8	25131.5	1416317	1677489
	28	7513.38	16554.3	18765.8	20359.4	1424479	1313919
	28.5	1696.4	1682.85	16094	16208.3	13519	13627.9
	29	10	10	16096.6	16029.4	13812	13727.1
	29.5			16726.3	16613.9	14682.6	14661.1
	30	427.857	367.601	1656.35	1657.93	1490.91	1486.23
	30.5			1632.81	1631.93	1439.04	1442.11
	31	272.476	257.818	28323.4	23611.3	402898	413481
	31.5	250	741.287	9011.79	6949.78	375180	358716
	32	286.732	376.242	32960.6	23036.9	263119	281004
	32.5	64.2	82.6	32737.2	20530.3	286291	257378
	33	10	10	13454.6	15595.5	314250	284166
	33.5	10	10	5999.29	11314.9	123612	121972
	34	10	10	3546.52	3030.74	74659	89224.8
	34.5	10	10	7343.73	4413.87	74042.1	85677.2
	35	10	10	6689.78	5887.98	101721	91966.5
	35.5	10	10	1358.68	1946.21	205653	204771
	36	10	10	1001.6	1046.58	97593.2	80344
	36.5	10	10	3657.97	4954.86	68691.4	76790.5
	37	81.9	10	3157.06	2940.02	43095.5	47510.4
	37.5	10	10
	38	10	10	2010.84	6068.37	108382	119813
	38.5	10	10	18280.8	23651.1	135970	132063
	39	10	10	11322.5	7996.5	216690	185928
	39.5	10	10
	40	10	10	18037.2	18739.1	101430	106114
	40.5	10	10
	41	10	10	522.281	1115.95	9296.64	7784.37
	41.5	10	10
	42	252.3	267.01	10	10	9092.7	10916.6
	42.5	10	10
	43	10	10	10	10	28427	27260.2
	43.5	228	149
	44	12.9	28.1			18247.2	21906
	44.5	9.5	10
	45	296	225	10	10	4263.31	4649.7
	46	259	127	10	10	2132.01	2234.64
	47	10	10	6.94466	23.3795	17072.7	16400.9
	48	10	10	10	10	2199.77	3348.76
	49	10	10	79.06	10	469.442	475.067
	50	2.33	10	277.146	255.104	11835.4	7727.2
	51	10	10	10	10	5283.99	6873.88
	52	10	10	43.9267	116.872	15583.6	18082.1
	53			10	10	2082.65	1935.2
	54			10	10	1656.39	547.767
	55			10	10	5384.08	7844.46
	56			88.4734	279.3	8935.02	12303.9
	57			10	10	656.729	692.842
	58			10	10	1801.55	1801.55
	59			10	10	832.608	398.789
	60			10	10
	61					2065.23	2546.41
	62					528.326	495.399
	63					677.8	688.3
	64					147.814	104.557
	65					307.854	147.93
	66					1048.62	1063.52
	67
	68					122.5	260.16
	69					139.38	10
	70					514.374	57.35
	71					5665.32	3583.32
	72					362.2	424.6
	73
	74					1087.58	1644.7
	75					364.4	388.1
	76					364.4	388.1
	77					551.6	740.46
	78					145.6	63.4
	79					315.47	10
	80					895.26	349.95
	81					363.26	848.64
	82					659.18	647.43
	83					548.5	1014.89
	84					137.288	164.494
	85					111.638	177.734
	86					10	10
	87					10	10
	88					116.297	143.7
	89					10	10
	90					40.8627	36.9767
	91
	92					30.5605	25.6423

## Sheet: Fig 3C
		Animal
	week post-HBV infection	37014		36901		37534
	0
	1
	2	0.389005	0.93828	0.37835	0.388565	1.25182	1.23923
	3
	4	28.0638	30.0791	2.38254	2.98402	40.3371	41.0477
	5			3.13679	2.79745
	6	937.711	962.076	12.4986	15.7481		1314
	8			46.959	45.8549	1349.44	1335.23
	9
	10	1941.38	1803.67	189.947	229.465	2704.85	1317.55
	11	1813.15	1660.37	128.149	141.295	2614.04	1259.66
	12
	15			224.199	262.676
	16	1825.07	1671.6
	18
	20	1424.47	1472.25	281.884	289.526	1469.73	1441.22
	21
	24	2212.61	2399.95	132.49	128.731	1480.62	1455.05
	25
	25.5
	26
	26.5
	27
	28	16.1979	17.2587	0.231366	0.171885	0.501056	0.492794
	28.5
	29
	30
	30.5
	31
	31.5
	32	0.1	0.1	0.1	0.251311	0.123557	0.114145
	32.5
	33
	33.5
	34
	34.5
	35
	36	0.133784	0.1	0.158747	0.587266	0.164307	0.102388
	37.5
	38
	39			0.240396	0.500081
	40	0.155108	0.1			0.212237	0.1
	41
	42
	43
	44
	45	0.19152	0.1	0.406685	0.437407	0.218404	0.1
	46	0.178966	0.0248922
	47			0.202245	0.381463
	48
	49	0.154041	0.1			0.193382	0.1
	50			0.1	0.384245
	51
	52			0.1	0.326358
	53	0.1	0.1			0.194798	0.107054
	57
	52.5
	56
	57	0.1	0.1
	58					0.159562	0.1
	60	0.1	0.1			0.225605	0.1
	65	0.1	0.1
	72	0.1	0.1
	75	0.1	0.1
	82	0.1	0.1
	86	0.1	0.1
	89	0.1	0.1
	92	0.1	0.1

## Sheet: Fig 3E
		Animal
	week post-HBV infection	36901	37534	37014
	0	46	42	54
	1	50
	3	44	35	50
	6	75	35	61
	9	68		37
	12	52	40	74
	15	50	21	45
	18	40	51	35
	21
	24		35	48
	25		91	35
	25.5		154	32
	26	31
	26.5		113	38
	27	32	119	36
	28	72	47
	28.5	83	72	40
	29	63	37
	30.5	29
	31
	31.5
	32	29
	32.5
	33	40	48	80
	33.5
	34
	34.5	29	49
	35	34	57	99
	36
	37.5	60
	38		49	86
	39
	40
	41		48	48
	42
	43
	44
	45
	46		61	55
	47
	48	36
	49	44
	50
	51		40	34
	52
	52.5
	53
	54
	55
	56
	57
	58
	59
	60
	61
	62
	63
	64
	65
	66			88

[truncated: 29 more sheets: Fig 3F, Fig 3G, Fig 3H, Fig 3I, Fig 3J, Fig 3K, Fig 4A, Fig 4B, Fig 4C, Fig 4D, Fig 4E, Fig 4H, Fig 4I, Fig 4J, Fig 5A, Fig 5B, Fig 5C, Fig 5D, Fig 5E, Fig S1 …]
